# Supplementary material for: Phenotypic selection of a wild Saccharomyces cerevisiae strain for simultaneous saccharification and co-fermentation of AFEX™ pretreated corn stover
Source: Biotechnol Biofuels. 2013 Jul 27;6:108. doi: 10.1186/1754-6834-6-108 (PMC3729497; doi:10.1186/1754-6834-6-108)
Supplement: Additional file 1: Table S1 — Description of native Saccharomyces cerevisiae strains used in this study. [file 1754-6834-6-108-S1.xlsx]

## Sheet: YeastPhenotypingforJinManuscrip
strain	Strain Synonyms	Genotype (if known)	Obtained From	Strain source category	Strain source	Location of isolation	Date of isolation	Ploidy (if known)	Growth rate in 6% Gluc. Loading ACSH, 40 deg.	Growth rate in 9% Gluc. Loading ACSH, 40 deg.	Growth rate in YEPD, 40 deg.	Phenotypic group number in Figure 1
273614N	NCYC 3457		G. Liti, National Collection of Yeast Cultures	Clinical	Clinical isolate	Newcastle, UK	2007	Homozygous diploid	No growth	No growth	Fast growth rate	4
322134S	NCYC 3455		G. Liti, National Collection of Yeast Cultures	Clinical	Clinical isolate	Newcastle, UK	2007	Homozygous diploid	Slow growth rate	No growth	Fast growth rate	3
378604X	NCYC 3456		G. Liti, National Collection of Yeast Cultures	Clinical	Clinical isolate	Newcastle, UK	2007	Homozygous diploid	No growth	No growth	Moderate growth rate	6
ATCC4124			ATCC	Other Fermentation	Molasses distillery yeast			Diploid or Polyploid	Slow growth rate	No growth	Moderate growth rate	5
B1	Lalvin 71B		Lavlin	Vineyard	Vineyard (commercial)	France		Diploid or Polyploid	No growth	No growth	Moderate growth rate	6
B2	Levuline ALS		Levuline	Vineyard	Vineyard (commercial)			Diploid or Polyploid	No growth	No growth	Moderate growth rate	6
BC187	NCYC 3314, UCD 2120		G. Liti, National Collection of Yeast Cultures	Other Fermentation	Barrel fermentation	Napa Valley, USA	2005	Homozygous diploid	No growth	No growth	Moderate growth rate	6
BY4741		S288C derivative (MATa; ura3D-1; leu2D-0; met15D-0; his3D-1; ho)	Jasper Rine	Lab; Control Strain	Fig	California		Haploid	No growth	No growth	Fast growth rate	4
CBS7960	DBVPG7960		Justin Fay, Washington University	Industrial fermentation (sugar cane)	Industrial fermentation (sugar cane)	Sau Paulo, Brazil			Moderate growth rate	Slow growth rate	Fast growth rate	1
CEN.PK113-5D		MATa; SUC2; MAL2-8c; ura3-52	EUROSCARF	Lab; Control Strain	EUROSCARF			Haploid	No growth	No growth	Fast growth rate	4
CEN.PK2		ura3-52/ura3-52; trp1-289/trp1-289; leu2-3,112/leu2-3,112; his3Δ 1/his3Δ 1; MAL2-8C/MAL2-8C; SUC2/SUC2	EUROSCARF, Tom Jeffries	Lab	EUROSCARF			Diploid	No growth	No growth	Moderate growth rate	6
CEN.PK2-1D		MATα ura3-52; trp1-289; leu2-3,112; his3Δ 1; MAL2-8C; SUC2	EUROSCARF	Lab; Control Strain	EUROSCARF			Haploid	No growth	No growth	Fast growth rate	4
CLIB215			Justin Fay, Washington University	Bakery	Bakery	New Zealand	1994	Diploid	No growth	No growth	No growth	7
CLIB324			Justin Fay, Washington University	Bakery	Bakery	Vietnam	1996	Diploid	Slow growth rate	No growth	Fast growth rate	3
CLIB382	CBS1782, DBVPG6175, NCYC361, NRRL YB-4238		Justin Fay, Washington University	Other Fermentation	Brewery	Ireland	pre-1952		No growth	No growth	Slow growth rate	7
DBVPG1106	NCYC 3447		G. Liti, National Collection of Yeast Cultures	Natural Isolate	Grapes	Australia	2007	Homozygous diploid	Slow growth rate	No growth	Fast growth rate	3
DBVPG1373	NCYC 3312		G. Liti, National Collection of Yeast Cultures	Natural Isolate	Soil	The Netherlands	2005	Homozygous diploid	Slow growth rate	No growth	Fast growth rate	3
DBVPG1788	NCYC 3311		G. Liti, National Collection of Yeast Cultures	Natural Isolate	Soil	Turku, Finland	2005	Homozygous diploid	No growth	No growth	Moderate growth rate	6
DBVPG1853	NCYC 3313		G. Liti, National Collection of Yeast Cultures	Unknown	White tecc	Ethiopia	2005	Homozygous diploid	Slow growth rate	No growth	Moderate growth rate	5
DBVPG6040	NCYC 3469		G. Liti, National Collection of Yeast Cultures	Other Fermentation	Fermenting fruit juice	The Netherlands	2007	Homozygous diploid	Moderate growth rate	Slow growth rate	Fast growth rate	1
DBVPG6044	CBS 405, NCYC 3290, NRRL Y-1546, ATCC 10604		G. Liti, National Collection of Yeast Cultures	Other Fermentation	Bili Wine	West Africa	2004	Homozygous diploid	No growth	No growth	Moderate growth rate	6
DBVPG6765	NCYC 3264		G. Liti, National Collection of Yeast Cultures	Natural Isolate	Lici Fruit	Indonesia	2004	Homozygous diploid	No growth	No growth	Moderate growth rate	6
DBY8268		S288C derivative (ura3-52/ura3-D ho/ho GAL2/GAL2)	David Botstein	Lab	Fig	California		Diploid	No growth	No growth	Moderate growth rate	6
FL100	ATCC28383		Justin Fay, Washington University	Lab				Haploid	Slow growth rate	No growth	Fast growth rate	3
GLBRCY0			C. Kurtzman, USDA ARS Culture Collection	Natural Isolate	Banana			Diploid or Aneuploid	Moderate growth rate	Slow growth rate	Fast growth rate	1
I14			Justin Fay, Washington University	Vineyard	Vineyard (soil)	Petina, Italy	2002		Slow growth rate	No growth	Fast growth rate	3
IL-01			Justin Fay, Washington University	NA	Soil	Cahokia, IL	2003		Slow growth rate	Slow growth rate	Moderate growth rate	2
K1	Kyokai no. 1		C. Kurtzman, USDA ARS Culture Collection	Sake	Sake	Japan	1906	Diploid	No growth	No growth	Slow growth rate	7
K10	Kyokai no. 10		C. Kurtzman, USDA ARS Culture Collection	Sake	Sake	Japan	1952	Diploid	No growth	No growth	Moderate growth rate	6
K11	Awamori 1		Nami Goto-Yamamoto, National Research Institute of Brewing	Sake	Shochu Sake strain	Japan	1981	Diploid	No growth	No growth	Slow growth rate	4
K11	NCYC 3452, Awamori 1		G. Liti, National Collection of Yeast Cultures	Sake	Shochu Sake strain	Japan	2007	Homozygous diploid	No growth	No growth	Fast growth rate	7
K12	AKU-9011		Nami Goto-Yamamoto, National Research Institute of Brewing	Sake	Shochu Sake strain	Japan		Diploid	No growth	No growth	Moderate growth rate	6
K13	NRIC 23		C. Kurtzman, USDA ARS Culture Collection	Sake	Sake	Japan		Diploid	No growth	No growth	Moderate growth rate	6
K14	NRIC 1413		C. Kurtzman, USDA ARS Culture Collection	Sake	Sake	Japan		Diploid or Polyploid	No growth	No growth	Slow growth rate	7
K15	NRIC 1685		C. Kurtzman, USDA ARS Culture Collection	Sake	Sake	Japan		Diploid or Polyploid	No growth	No growth	Slow growth rate	7
K5	Kyokai no. 5		C. Kurtzman, USDA ARS Culture Collection	Sake	Sake	Japan	1925	Diploid	No growth	No growth	Moderate growth rate	6
K9	Kyokai no. 9		C. Kurtzman, USDA ARS Culture Collection	Sake	Sake	Japan	1950s	Diploid	No growth	No growth	Moderate growth rate	6
L-1374	NCYC 3318		G. Liti, National Collection of Yeast Cultures	Wine fermentation	Wine fermentation	Maule Region, Chile	2005	Homozygous diploid	No growth	No growth	Moderate growth rate	6
L-1528	NCYC 3319		G. Liti, National Collection of Yeast Cultures	Wine fermentation	Wine fermentation	Maule Region, Chile	2005	Homozygous diploid	No growth	No growth	Fast growth rate	4
M1			R. Mortimer	Vineyard	Vineyard	Italy	1993	Diploid or Polyploid	No growth	No growth	Moderate growth rate	6
M12			R. Mortimer	Vineyard	Vineyard	Italy	1993	Diploid or Polyploid	No growth	No growth	Moderate growth rate	6
M13			R. Mortimer	Vineyard	Vineyard	Italy	1993	Diploid or Polyploid	No growth	No growth	Moderate growth rate	6
M14			R. Mortimer	Vineyard	Vineyard	Italy			No growth	No growth	Moderate growth rate	6
M22			R. Mortimer	Vineyard	Vineyard	Italy		Diploid	No growth	No growth	Moderate growth rate	6
M32			R. Mortimer	Vineyard	Vineyard	Italy		Diploid or Polyploid	Slow growth rate	No growth	Fast growth rate	3
M34			R. Mortimer	Vineyard	Vineyard	Italy			No growth	No growth	Moderate growth rate	6
M6			R. Mortimer	Vineyard	Vineyard	Italy	1993	Diploid or Polyploid	Slow growth rate	No growth	Fast growth rate	3
M9			R. Mortimer	Vineyard	Vineyard	Italy	1993	Diploid or Polyploid	No growth	No growth	Moderate growth rate	6
NC-02			Justin Fay, Washington University	Other Fermentation	Oak Exudate	Smoky Mountains, NC	2003		Moderate growth rate	Slow growth rate	Fast growth rate	1
NCYC110	NCYC 3486		G. Liti, National Collection of Yeast Cultures	Other Fermentation	Ginger beer from Z. officinale	West Africa	2007	Homozygous diploid	No growth	No growth	Slow growth rate	7
NCYC361	NCYC 3451		G. Liti, National Collection of Yeast Cultures	Unknown			2007	Homozygous diploid	No growth	No growth	Moderate growth rate	6
PE-2			Argueso, JL et al., Genome Res. 2009, Tom Jeffries	Other Fermentation	Sugar cane fermentation	Brazil		Diploid	Slow growth rate	Slow growth rate	Fast growth rate	1
PR	Pasteur Red		Red Star	Vineyard	Vineyard (commercial)	Paris, France		Diploid	No growth	No growth	Fast growth rate	4
PW5			Justin Fay, Washington University	Other Fermentation	Raphia palm wine	Aba, Nigeria	2002		Slow growth rate	Slow growth rate	Moderate growth rate	2
S288c	NCYC 3466		G. Liti, National Collection of Yeast Cultures	Lab	Fig		2007	Haploid	No growth	No growth	Fast growth rate	4
SB	S. boulardii (S. cerevisiae)		Audrey Gasch, University of Wisconsin	Natural Isolate	Lychee fruit	Indonesia			No growth	No growth	Moderate growth rate	6
SK1	NCYC 3265		G. Liti, National Collection of Yeast Cultures	Lab	Lab	USA	2004	Homozygous diploid	No growth	No growth	Moderate growth rate	6
T7			Justin Fay, Washington University	Other Fermentation	Oak Exudate	Balber State Park, MO	2003		Moderate growth rate	Slow growth rate	Fast growth rate	1
T73	ATCC 90607		Justin Fay, Washington University	Wine fermentation	Grape red wie	Alicante, Spain	1987		Slow growth rate	No growth	Moderate growth rate	5
UC1	UCD 51		UC Davis	Vineyard	Vineyard	Burgundy, France	1948		No growth	No growth	Fast growth rate	4
UC5	UCD 612		UC Davis via Justin Fay, Washington University	Sake	Sake	Kurashi, Japan	pre-1974		No growth	No growth	Fast growth rate	4
UWOPS03-461.4	NCYC 3461		G. Liti, National Collection of Yeast Cultures	Natural Isolate	Nectar of Bertam Palm	Malaysia	2007	Homozygous diploid	No growth	No growth	Slow growth rate	7
UWOPS05-217.3	NCYC 3462		G. Liti, National Collection of Yeast Cultures	Natural Isolate	Nectar of Bertam Palm	Malaysia	2007	Homozygous diploid	No growth	No growth	Slow growth rate	7
UWOPS05-227.2	NCYC 3468		G. Liti, National Collection of Yeast Cultures	Natural Isolate	Bertam Palm	Trigona, Malaysia	2007	Homozygous diploid	No growth	No growth	Moderate growth rate	6
UWOPS83-787.3	NCYC 3448		G. Liti, National Collection of Yeast Cultures	Natural Isolate	Fruit of Opuntia stricta	Bahamas	2007	Homozygous diploid	Moderate growth rate	Slow growth rate	Fast growth rate	1
UWOPS87-2421	NCYC 3449		G. Liti, National Collection of Yeast Cultures	Natural isolate	Cladode of Opuntia megacantha	Hawaii	2007	Homozygous diploid	Moderate growth rate	Slow growth rate	Fast growth rate	1
W303	NCYC 3467	ade2-1	G. Liti, National Collection of Yeast Cultures	Lab	Lab		2007	Haploid	No growth	No growth	Fast growth rate	4
WE372			Justin Fay, Washington University	Wine fermentation	Wine	Cape Town, South Africa			No growth	No growth	Moderate growth rate	6
Y1	NRRL Y-390		C. Kurtzman, USDA ARS Culture Collection	Natural Isolate	Mushrooms		1992	Diploid or Polyploid	Slow growth rate	No growth	Fast growth rate	3
Y10	NRRL Y-7567		C. Kurtzman, USDA ARS Culture Collection	Natural Isolate	Coconut water	Philippines	1973		Slow growth rate	No growth	Moderate growth rate	5
Y12	NCYC 3445, NRRL Y-12663		G. Liti, National Collection of Yeast Cultures	Wine fermentation	Palm Wine	Africa	2007	Homozygous diploid	No growth	No growth	Fast growth rate	4
Y2	NRRL YB-427		C. Kurtzman, USDA ARS Culture Collection	Other Fermentation	Rum fermentation	Trinidad	1992		Slow growth rate	No growth	Fast growth rate	3
Y2189	NRRL Y-2189		C. Kurtzman, USDA ARS Culture Collection	Natural Isolate	Drosophila	San Jacinto, California, USA			No growth	No growth	Slow growth rate	7
Y2209	NRRL Y-2209		C. Kurtzman, USDA ARS Culture Collection	Natural Isolate	Leaves from Lepidopterous	San Jacinto, California, USA			Slow growth rate	No growth	Moderate growth rate	5
Y3	NRRL Y-1438		C. Kurtzman, USDA ARS Culture Collection	Other Fermentation	Palm Wine	Africa	1986		Slow growth rate	No growth	Moderate growth rate	5
Y389	NRRL Y-389		C. Kurtzman, USDA ARS Culture Collection	Natural Isolate	Mushrooms				Slow growth rate	No growth	Fast growth rate	3
Y55	NCYC 3266		G. Liti, National Collection of Yeast Cultures	Lab	Lab		2004	Homozygous diploid	No growth	No growth	Moderate growth rate	6
Y6	NRRL YB-1952		C. Kurtzman, USDA ARS Culture Collection	Natural Isolate		French Guiana			Slow growth rate	No growth	Fast growth rate	3
Y7568	NRRL Y-7568		C. Kurtzman, USDA ARS Culture Collection	Natural Isolate	Papaya	Philippines			Slow growth rate	No growth	Fast growth rate	3
Y9	NCYC 3460, NRRL Y-5997		G. Liti, National Collection of Yeast Cultures	Other Fermentation	Ragi	Java, Indonesia	2007	Homozygous diploid	Slow growth rate	No growth	Fast growth rate	3
YB4081	NRRL YB-4081		C. Kurtzman, USDA ARS Culture Collection	Natural Isolate	Guava	Philippines			Slow growth rate	No growth	Moderate growth rate	5
YB4082	NRRL YB-4082		C. Kurtzman, USDA ARS Culture Collection	Natural Isolate	Papaya	Philippines			Slow growth rate	No growth	Fast growth rate	3
YB908	NRRL YB-908		C. Kurtzman, USDA ARS Culture Collection	Natural Isolate	Wild cherry tree gum	NA			Slow growth rate	No growth	Fast growth rate	3
YIIc17_E5	NCYC 3470		G. Liti, National Collection of Yeast Cultures	Wine fermentation	Wine	Sauternes, France	2007	Homozygous diploid	Slow growth rate	No growth	Fast growth rate	3
YJM1129	NRRL Y-567		J. McCusker	Other Fermentation	Fermentation (Distillery)	NA	pre-1912		No growth	No growth	Moderate growth rate	6
YJM269			J. McCusker	Other Fermentation	Fermentation (Apple juice)	NA	1953	Diploid	No growth	No growth	No growth	7
YJM308			J. McCusker	Clinical	Clinical isolate	USA	pre-1994		Slow growth rate	No growth	Moderate growth rate	5
YJM320			J. McCusker via Justin Fay, Washington University	Clinical	Clinical isolate	USA	pre-1994		No growth	No growth	Fast growth rate	4
YJM326			J. McCusker via Justin Fay, Washington University	Clinical	Clinical isolate	USA	pre-1994		Slow growth rate	No growth	Fast growth rate	3
YJM339	segregant of YJM311		J. McCusker	Clinical	Clinical isolate	USA	pre-1994	Diploid	Slow growth rate	No growth	Moderate growth rate	5
YJM421			J. McCusker via Justin Fay, Washington University	Clinical	Clinical isolate	USA	pre-1994		Slow growth rate	No growth	Moderate growth rate	5
YJM428			J. McCusker via Justin Fay, Washington University	Clinical	Clinical isolate	USA	pre-1994		No growth	No growth	Slow growth rate	7
YJM440			J. McCusker	Clinical	Clinical isolate	USA	pre-1994	Diploid	Slow growth rate	No growth	Fast growth rate	3
YJM451			J. McCusker via Justin Fay, Washington University	Clinical	Clinical isolate	Europe	pre-1994		Slow growth rate	Slow growth rate	Moderate growth rate	2
YJM454			J. McCusker	Clinical	Clinical isolate	USA	pre-1994		No growth	No growth	Moderate growth rate	6
YJM627			J. McCusker	Clinical	Clinical isolate				Slow growth rate	No growth	Fast growth rate	3
YJM653			J. McCusker via Justin Fay, Washington University	Clinical	Clinical isolate				No growth	No growth	Fast growth rate	4
YJM975	NCYC 3472		G. Liti, National Collection of Yeast Cultures	Clinical	Clinical isolate	Bergamo, Italy	2007	Homozygous diploid	No growth	No growth	Moderate growth rate	6
YJM978	NCYC 3458		G. Liti, National Collection of Yeast Cultures	Clinical	Clinical isolate	Bergamo, Italy	2007	Homozygous diploid	Slow growth rate	No growth	Fast growth rate	3
YJM981	NCYC 3471		G. Liti, National Collection of Yeast Cultures	Clinical	Clinical isolate	Bergamo, Italy	2007	Homozygous diploid	No growth	No growth	Slow growth rate	7
YPS1000			Paul Sniegowski	Oak	Oak Exudate	Mettlers Woods, NJ, USA	2000		Moderate growth rate	No growth	Fast growth rate	2
YPS1009			Paul Sniegowski	Oak	Oak Exudate	Mettlers Woods, NJ, USA	2000		Slow growth rate	No growth	Fast growth rate	3
YPS128	NCYC 3284		G. Liti, National Collection of Yeast Cultures	Natural Isolate	Soil	Pennsylvania, USA	2004	Homozygous diploid	Moderate growth rate	No growth	Fast growth rate	2
YPS163			Paul Sniegowski	Oak	Oak Exudate	Pennsylvania, USA	1999	Diploid	Slow growth rate	No growth	Fast growth rate	3
YPS606	NCYC 3315		G. Liti, National Collection of Yeast Cultures	Natural Isolate	Oak	Woodland, PA	2005	Homozygous diploid	Slow growth rate	No growth	Fast growth rate	3
YS2	NCYC 3487		G. Liti, National Collection of Yeast Cultures	Bakery	Baker's strain	Australia	2008	Homozygous diploid	Slow growth rate	No growth	Fast growth rate	3
YS4	NCYC 3453		G. Liti, National Collection of Yeast Cultures	Bakery	Bakery	The Netherlands	2007	Homozygous diploid	Slow growth rate	No growth	Moderate growth rate	5
YS9	NCYC 3454		G. Liti, National Collection of Yeast Cultures	Bakery	Le Saffre Baker's strain	Singapore	2007	Homozygous diploid	No growth	No growth	Fast growth rate	4
